# Supplementary material for: Optimization of the Organic Matter Content and Temperature in a Bioreactor to Enhance Carbon Monoxide Production During the Initial Phase of Food Waste Composting
Source: Molecules. 2025 Jun 30;30(13):2807. doi: 10.3390/molecules30132807 (PMC12251238; doi:10.3390/molecules30132807)
Supplement: Supplementary file 1 [file molecules-30-02807-s001.zip]

Archive with 5 entries (5 files):
- Supplementary Material S5.xlsx
- Supplementary Material S1.xlsx
- Supplementary Material S2.xlsx
- Supplementary Material S3.pdf
- Supplementary Material S4.xlsx
