# Supplementary material for: Optimization of the Organic Matter Content and Temperature in a Bioreactor to Enhance Carbon Monoxide Production During the Initial Phase of Food Waste Composting
Source: Molecules. 2025 Jun 30;30(13):2807. doi: 10.3390/molecules30132807 (PMC12251238; doi:10.3390/molecules30132807)
Supplement: Supplementary file 1 [file molecules-30-02807-s001.zip › Supplementary Material S5.xlsx]

## Sheet: Table S1
		Table S1. Correlation analysis between CO and CO2, O2 concentrations; values with Pearson r correlation coefficients statistically significant with p < 0.05 were marked by red
				45°C					60°C					70°C
				Average	Standard dev.	CO, ppm	O2, %	CO2, %	Average	Standard dev.	CO, ppm	O2, %	CO2, %	Average	Standard dev.	CO, ppm	O2, %	CO2, %
		1:0	CO, ppm	97.1667	79.5722	1	-0.647679	0.509924	173.5	28.0871	1	-0.335778	0.0752556	316.944	232.042	1	0.272522	0.439388
			O2, %	13.075	8.95932	-0.647679	1	-0.896058	17.3833	6.56647	-0.335778	1	-0.305439	23.9722	2.31178	0.272522	1	-0.195964
			CO2, %	21.4722	11.3376	0.509924	-0.896058	1	12.5278	6.53556	0.0752556	-0.305439	1	1.47222	1.31987	0.439388	-0.195964	1
		1:1	CO, ppm	366.467	587.685	1	-0.21687	0.424842	139.833	110.659	1	-0.582194	0.756227	388.639	573.935	1	0.333794	0.877515
			O2, %	5.82	5.76586	-0.21687	1	-0.84396	13.0694	7.70346	-0.582194	1	-0.837714	21.9	2.2399	0.333794	1	0.302502
			CO2, %	26.5	8.09321	0.424842	-0.84396	1	15.8889	13.4351	0.756227	-0.837714	1	2.19444	3.07821	0.877515	0.302502	1
		1:2	CO, ppm	411.867	359.912	1	-0.286269	0.179134	67.6944	67.0615	1	-0.632884	0.851438	654.917	689.141	1	0.417206	0.960846
			O2, %	7.85667	7.59154	-0.286269	1	-0.758696	18.4667	4.59776	-0.632884	1	-0.725037	22.8889	2.5748	0.417206	1	0.425144
			CO2, %	28.2	8.37237	0.179134	-0.758696	1	5.02778	9.04113	0.851438	-0.725037	1	3.58333	4.61287	0.960846	0.425144	1
