# Supplementary material for: Optimization of the Organic Matter Content and Temperature in a Bioreactor to Enhance Carbon Monoxide Production During the Initial Phase of Food Waste Composting
Source: Molecules. 2025 Jun 30;30(13):2807. doi: 10.3390/molecules30132807 (PMC12251238; doi:10.3390/molecules30132807)
Supplement: Supplementary file 1 [file molecules-30-02807-s001.zip › Supplementary Material S1.xlsx]

## Sheet: 1;0 at 45 C
T, °C	Day	Reactor No.	R	Tr, K	Cppm, ppm	Mw, g/mol	P, kPa	Cgas, mg/m3	Food waste (FW), g	Gravelite, g	Total mass of substrates, g	V of bioreactor, m3	Bulk density of FW, kg/m3	Bulk density of gravelite, kg/m3	V of FW, m3	V of gravelite, m3	V of headspace, m3	Mass of CO in reactor, mg	Average mass of CO in reactor, mg	Daily CO mass index	CO, mg/kg substrate (FW)	CO, mg/kg substrate (FW + G)
45	0.5	1	8.314	318	86	28	101.32	92.2815	161.94	0	161.94	0.0009	654.1	278.4	0.000247577	0	0.000652423	0.0602066	0.033837	3.71783e-07	0.371783	0.371783
	1				43			46.1407										0.0301033		1.85892e-07	0.185892	0.185892
	1.5				75			80.478										0.0525057		3.2423e-07	0.32423	0.32423
	2				66			70.8207										0.046205		2.85322e-07	0.285322	0.285322
	2.5				68			72.9667										0.0476052		2.93968e-07	0.293968	0.293968
	3				20			21.4608										0.0140015		8.64612e-08	0.0864612	0.0864612
	3.5				46			49.3599										0.0322035		1.98861e-07	0.198861	0.198861
	4
	4.5				27			28.9721										0.0189021		1.16723e-07	0.116723	0.116723
	5
	5.5				61			65.4555										0.0427047		2.63707e-07	0.263707	0.263707
	6				22			23.6069										0.0154017		9.51073e-08	0.0951073	0.0951073
	6.5				41			43.9947										0.0287031		1.77245e-07	0.177245	0.177245
	7				25			26.826										0.0175019		1.08077e-07	0.108077	0.108077
	0.5	2			184			197.439	143	0	143				0.000218621	0	0.000681379	0.134531	0.129352	9.40777e-07	0.940777	0.940777
	1				68			72.9667										0.049718		3.47678e-07	0.347678	0.347678
	1.5				163			174.906										0.119177		8.33406e-07	0.833406	0.833406
	2				185			198.512										0.135262		9.4589e-07	0.94589	0.94589
	2.5				350			375.564										0.255902		1.78952e-06	1.78952	1.78952
	3				242			259.676										0.176938		1.23733e-06	1.23733	1.23733
	3.5				310			332.643										0.226656		1.585e-06	1.585	1.585
	4
	4.5				226			242.507										0.165239		1.15552e-06	1.15552	1.15552
	5
	5.5				123			131.984										0.0899311		6.28889e-07	0.628889	0.628889
	6				74			79.405										0.0541049		3.78356e-07	0.378356	0.378356
	6.5				94			100.866										0.0687278		4.80614e-07	0.480614	0.480614
	7				104			111.596										0.0760393		5.31743e-07	0.531743	0.531743
	0.5	3			133			142.714	158.66	0	158.66				0.000242562	0	0.000657438	0.0938258	0.0467365	5.91364e-07	0.591364	0.591364
	1				64			68.6746										0.0451493		2.84566e-07	0.284566	0.284566
	1.5				68			72.9667										0.0479711		3.02352e-07	0.302352	0.302352
	2				64			68.6746										0.0451493		2.84566e-07	0.284566	0.284566
	2.5				78			83.6972										0.0550257		3.46815e-07	0.346815	0.346815
	3				24			25.753										0.016931		1.06712e-07	0.106712	0.106712
	3.5				68			72.9667										0.0479711		3.02352e-07	0.302352	0.302352
	4
	4.5				42			45.0677										0.0296292		1.86747e-07	0.186747	0.186747
	5
	5.5				74			79.405										0.0522038		3.2903e-07	0.32903	0.32903
	6				49			52.579										0.0345674		2.17871e-07	0.217871	0.217871
	6.5				73			78.3319										0.0514984		3.24583e-07	0.324583	0.324583
	7				58			62.2363										0.0409165		2.57888e-07	0.257888	0.257888

## Sheet: 1;0 at 60 C
T, °C	Day	Reactor No.	R	Tr, K	Cppm, ppm	Mw, g/mol	P, kPa	Cgas, mg/m3	Food waste (FW), g	Gravelite, g	Total mass of substrates, g	V of bioreactor, m3	Bulk density of FW, kg/m3	Bulk density of gravelite, kg/m3	V of FW, m3	V of gravelite, m3	V of headspace, m3	Mass of CO in reactor, mg	Average mass of CO in reactor, mg	Daily CO mass index	CO, mg/kg substrate (FW)	CO, mg/kg substrate (FW + G)
60	0.5	1	8.314	333	88	28	101.32	90.1741	164.87	0	164.87	0.0009	654.1	278.4	0.000252056	0	0.000647944	0.0584277	0.138489	3.54387e-07	0.354387	0.354387
	1				179			183.422										0.118847		7.20855e-07	0.720855	0.720855
	1.5				253			259.25										0.16798		1.01886e-06	1.01886	1.01886
	2				137			140.385										0.0909613		5.51716e-07	0.551716	0.551716
	2.5				324			332.004										0.21512		1.30479e-06	1.30479	1.30479
	3				158			161.903										0.104904		6.36285e-07	0.636285	0.636285
	3.5				205			210.065										0.13611		8.2556e-07	0.82556	0.82556
	4				127			130.138										0.0843218		5.11444e-07	0.511444	0.511444
	4.5
	5				279			285.893										0.185242		1.12357e-06	1.12357	1.12357
	5.5				259			265.399										0.171963		1.04302e-06	1.04302	1.04302
	6				193			197.768										0.128143		7.77234e-07	0.777234	0.777234
	6.5				301			308.436										0.199849		1.21216e-06	1.21216	1.21216
	7
	0.5	2			80			81.9764	178.82	0	178.82				0.000273383	0	0.000626617	0.0513678	0.0735737	2.8726e-07	0.28726	0.28726
	1				175			179.323										0.112367		6.28381e-07	0.628381	0.628381
	1.5				133			136.286										0.085399		4.77569e-07	0.477569	0.477569
	2				79			80.9517										0.0507257		2.83669e-07	0.283669	0.283669
	2.5				180			184.447										0.115578		6.46335e-07	0.646335	0.646335
	3				86			88.1247										0.0552204		3.08804e-07	0.308804	0.308804
	3.5				108			110.668										0.0693465		3.87801e-07	0.387801	0.387801
	4				76			77.8776										0.0487994		2.72897e-07	0.272897	0.272897
	4.5
	5				114			116.816										0.0731991		4.09345e-07	0.409345	0.409345
	5.5				128			131.162										0.0821885		4.59616e-07	0.459616	0.459616
	6				94			96.3223										0.0603572		3.3753e-07	0.33753	0.33753
	6.5				122			125.014										0.0783359		4.38071e-07	0.438071	0.438071
	7
	0.5	3			71			72.7541	160.29	0	160.29				0.000245054	0	0.000654946	0.04765	0.0461399	2.97273e-07	0.297273	0.297273
	1				130			133.212										0.0872464		5.44304e-07	0.544304	0.544304
	1.5				160			163.953										0.10738		6.69912e-07	0.669912	0.669912
	2				95			97.347										0.063757		3.9776e-07	0.39776	0.39776
	2.5				193			197.768										0.129527		8.08081e-07	0.808081	0.808081
	3				13			13.3212										0.00872464		5.44304e-08	0.0544304	0.0544304
	3.5				128			131.162										0.0859042		5.3593e-07	0.53593	0.53593
	4				6			6.14823										0.00402676		2.51217e-08	0.0251217	0.0251217
	4.5
	5				5			5.12353										0.00335563		2.09348e-08	0.0209348	0.0209348
	5.5				15			15.3706										0.0100669		6.28043e-08	0.0628043	0.0628043
	6				8			8.19764										0.00536901		3.34956e-08	0.0334956	0.0334956
	6.5				1			1.02471										0.000671126		4.18695e-09	0.00418695	0.00418695
	7

## Sheet: 1;0 at 70 C
T, °C	Day	Reactor No.	R	Tr, K	Cppm, ppm	Mw, g/mol	P, kPa	Cgas, mg/m3	Food waste (FW), g	Gravelite, g	Total mass of substrates, g	V of bioreactor, m3	Bulk density of FW, kg/m3	Bulk density of gravelite, kg/m3	V of FW, m3	V of gravelite, m3	V of headspace, m3	Mass of CO in reactor, mg	Average mass of CO in reactor, mg	Daily CO mass index	CO, mg/kg substrate (FW)	CO, mg/kg substrate (FW + G)
70	0.5	1	8.314	343	176	28	101.32	175.09	170.1	0	170.1	0.0009	654.1	278.4	0.000260052	0	0.000639948	0.112049	0.203406	6.58722e-07	0.658722	0.658722
	1				44			43.7725										0.0280122		1.6468e-07	0.16468	0.16468
	1.5				252			250.697										0.160433		9.4317e-07	0.94317	0.94317
	2				224			222.842										0.142607		8.38373e-07	0.838373	0.838373
	2.5				498			495.426										0.317047		1.86388e-06	1.86388	1.86388
	3				330			328.294										0.210091		1.2351e-06	1.2351	1.2351
	3.5				545			542.183										0.346969		2.03979e-06	2.03979	2.03979
	4				235			233.785										0.14961		8.79543e-07	0.879543	0.879543
	4.5
	5				289			287.506										0.183989		1.08165e-06	1.08165	1.08165
	5.5				533			530.245										0.339329		1.99488e-06	1.99488	1.99488
	6				218			216.873										0.138787		8.15917e-07	0.815917	0.815917
	6.5				490			487.467										0.311953		1.83394e-06	1.83394	1.83394
	7
	0.5	2			227			225.827	175.62	0	175.62				0.000268491	0	0.000631509	0.142611	0.187217	8.12046e-07	0.812046	0.812046
	1				138			137.287										0.0866977		4.93667e-07	0.493667	0.493667
	1.5				196			194.987										0.123136		7.0115e-07	0.70115	0.70115
	2				649			645.645										0.407731		2.32166e-06	2.32166	2.32166
	2.5				77			76.6019										0.0483748		2.75452e-07	0.275452	0.275452
	3				840			835.658										0.527725		3.00493e-06	3.00493	3.00493
	3.5				380			378.036										0.238733		1.35937e-06	1.35937	1.35937
	4				199			197.971										0.125021		7.11881e-07	0.711881	0.711881
	4.5
	5				154			153.204										0.0967496		5.50903e-07	0.550903	0.550903
	5.5				272			270.594										0.170882		9.73024e-07	0.973024	0.973024
	6				172			171.111										0.108058		6.15295e-07	0.615295	0.615295
	6.5				272			270.594										0.170882		9.73024e-07	0.973024	0.973024
	7
	0.5	3			211			209.909	172.34	0	172.34				0.000263477	0	0.000636523	0.133612	0.211078	7.75282e-07	0.775282	0.775282
	1				168			167.132										0.106383		6.17286e-07	0.617286	0.617286
	1.5				391			388.979										0.247594		1.43666e-06	1.43666	1.43666
	2				368			366.098										0.23303		1.35215e-06	1.35215	1.35215
	2.5				377			375.051										0.238729		1.38522e-06	1.38522	1.38522
	3				468			465.581										0.296353		1.71958e-06	1.71958	1.71958
	3.5				1071			1065.46										0.678192		3.9352e-06	3.9352	3.9352
	4				690			686.433										0.436931		2.53528e-06	2.53528	2.53528
	4.5
	5				90			89.5347										0.056991		3.30689e-07	0.330689	0.330689
	5.5				66			65.6588										0.0417934		2.42505e-07	0.242505	0.242505
	6				43			42.7777										0.027229		1.57996e-07	0.157996	0.157996
	6.5				57			56.7053										0.0360943		2.09436e-07	0.209436	0.209436
	7

## Sheet: 1;1 at 45 C
T, °C	Day	Reactor No.	R	Tr, K	Cppm, ppm	Mw, g/mol	P, kPa	Cgas, mg/m3	Food waste (FW), g	Gravelite, g	Total mass of substrates, g	V of bioreactor, m3	Bulk density of FW, kg/m3	Bulk density of gravelite, kg/m3	V of FW, m3	V of gravelite, m3	V of headspace, m3	Mass of CO in reactor, mg	Average mass of CO in reactor, mg	Daily CO mass index	CO, mg/kg substrate (FW)	CO, mg/kg substrate (FW + G)
45	0.5	1	8.314	318	21	28	101.32	22.5338	78.29	49.81	128.1	0.0009	654.1	278.4	0.000119691	0.000178915	0.000601394	0.0135517	0.490854	1.0579e-07	0.173096	0.10579
	1				22			23.6069										0.014197		1.10828e-07	0.181339	0.110828
	1.5				108			115.888										0.0696945		5.44063e-07	0.89021	0.544063
	2
	2.5				2000			2146.08										1.29064		1.00752e-05	16.4854	10.0752
	3																	0		0	0	0
	3.5				2000			2146.08										1.29064		1.00752e-05	16.4854	10.0752
	4				2000			2146.08										1.29064		1.00752e-05	16.4854	10.0752
	4.5				1095			1174.98										0.706625		5.5162e-06	9.02574	5.5162
	5				533			571.931										0.343955		2.68505e-06	4.39335	2.68505
	5.5				357			383.075										0.230379		1.79843e-06	2.94264	1.79843
	6				231			247.872										0.149069		1.16369e-06	1.90406	1.16369
	6.5
	7
	0.5	2			78			83.6972	84.49	54.19	138.68				0.00012917	0.000194648	0.000576182	0.0482248	0.0806838	3.47742e-07	0.570775	0.347742
	1				58			62.2363										0.0358595		2.58577e-07	0.424423	0.258577
	1.5				114			122.327										0.0704824		5.08238e-07	0.83421	0.508238
	2
	2.5				184			197.439										0.113761		8.20314e-07	1.34644	0.820314
	3
	3.5				149			159.883										0.0921217		6.64276e-07	1.09033	0.664276
	4				167			179.198										0.103251		7.44524e-07	1.22204	0.744524
	4.5				141			151.299										0.0871756		6.2861e-07	1.03179	0.62861
	5				131			140.568										0.0809929		5.84028e-07	0.95861	0.584028
	5.5				160			171.686										0.0989227		7.13316e-07	1.17082	0.713316
	6				123			131.984										0.0760468		5.48362e-07	0.900069	0.548362
	6.5
	7
	0.5	3			80			85.8432	76.44	51.6	128.04				0.000116863	0.000185345	0.000597792	0.0513164	0.0848004	4.00784e-07	0.671329	0.400784
	1				79			84.7702										0.050675		3.95775e-07	0.662938	0.395775
	1.5				120			128.765										0.0769746		6.01176e-07	1.00699	0.601176
	2
	2.5				148			158.81										0.0949354		7.41451e-07	1.24196	0.741451
	3
	3.5				140			150.226										0.0898037		7.01373e-07	1.17483	0.701373
	4				166			178.125										0.106482		8.31627e-07	1.39301	0.831627
	4.5				147			157.737										0.0942939		7.36441e-07	1.23357	0.736441
	5				130			139.495										0.0833892		6.51275e-07	1.09091	0.651275
	5.5				176			188.855										0.112896		8.81725e-07	1.47692	0.881725
	6				136			145.933										0.0872379		6.81333e-07	1.14126	0.681333
	6.5
	7

## Sheet: 1;1 at 60 C
T, °C	Day	Reactor No.	R	Tr, K	Cppm, ppm	Mw, g/mol	P, kPa	Cgas, mg/m3	Food waste (FW), g	Gravelite, g	Total mass of substrates, g	V of bioreactor, m3	Bulk density of FW, kg/m3	Bulk density of gravelite, kg/m3	V of FW, m3	V of gravelite, m3	V of headspace, m3	Mass of CO in reactor, mg	Average mass of CO in reactor, mg	Daily CO mass index	CO, mg/kg substrate (FW)	CO, mg/kg substrate (FW + G)
60	0.5	1	8.314	333	58	28	101.32	59.4329	83.26	41.41	124.67	0.0009	654.1	278.4	0.000127289	0.000148743	0.000623968	0.0370842	0.0418796	2.97459e-07	0.445403	0.297459
	1				148			151.656										0.0946287		7.59033e-07	1.13654	0.759033
	1.5				72			73.7788										0.0460356		3.69259e-07	0.552914	0.369259
	2				111			113.742										0.0709715		5.69275e-07	0.852408	0.569275
	2.5				78			79.927										0.0498719		4.00031e-07	0.59899	0.400031
	3				150			153.706										0.0959075		7.69291e-07	1.1519	0.769291
	3.5				126			129.113										0.0805623		6.46204e-07	0.967599	0.646204
	4				4			4.09882										0.00255753		2.05144e-08	0.0307174	0.0205144
	4.5
	5				22			22.5435										0.0140664		1.12829e-07	0.168946	0.112829
	5.5				11			11.2718										0.00703321		5.64146e-08	0.0844729	0.0564146
	6				6			6.14823										0.0038363		3.07716e-08	0.0460761	0.0307716
	6.5				0			0										0		0	0	0
	7
	0.5	2			84			86.0752	88.18	43.82	132				0.000134811	0.000157399	0.000607789	0.0523156	0.134578	3.9633e-07	0.593282	0.39633
	1				155			158.829										0.0965348		7.31324e-07	1.09475	0.731324
	1.5				184			188.546										0.114596		8.68152e-07	1.29957	0.868152
	2				170			174.2										0.105877		8.02097e-07	1.20069	0.802097
	2.5				213			218.262										0.132657		1.00498e-06	1.50439	1.00498
	3				161			164.978										0.100272		7.59633e-07	1.13712	0.759633
	3.5				194			198.793										0.120824		9.15335e-07	1.3702	0.915335
	4				165			169.076										0.102763		7.78506e-07	1.16538	0.778506
	4.5
	5				234			239.781										0.145736		1.10406e-06	1.65271	1.10406
	5.5				354			362.746										0.220473		1.67025e-06	2.50026	1.67025
	6				266			272.572										0.165666		1.25505e-06	1.87873	1.25505
	6.5				413			423.203										0.257218		1.94862e-06	2.91697	1.94862
	7
	0.5	3			77			78.9023	85.5	41.11	126.61				0.000130714	0.000147665	0.000621621	0.0490473	0.0878499	3.87389e-07	0.573653	0.387389
	1				159			162.928										0.10128		7.99933e-07	1.18456	0.799933
	1.5				171			175.225										0.108923		8.60305e-07	1.27396	0.860305
	2				129			132.187										0.0821702		6.49002e-07	0.961055	0.649002
	2.5				251			257.201										0.159882		1.26279e-06	1.86996	1.26279
	3				20			20.4941										0.0127396		1.00621e-07	0.149001	0.100621
	3.5				25			25.6176										0.0159245		1.25776e-07	0.186251	0.125776
	4				248			254.127										0.157971		1.24769e-06	1.84761	1.24769
	4.5
	5				11			11.2718										0.00700676		5.53413e-08	0.0819504	0.0553413
	5.5				99			101.446										0.0630608		4.98071e-07	0.737554	0.498071
	6				423			433.45										0.269442		2.12812e-06	3.15137	2.12812
	6.5				42			43.0376										0.0267531		2.11303e-07	0.312902	0.211303
	7

## Sheet: 1;1 at 70 C
T, °C	Day	Reactor No.	R	Tr, K	Cppm, ppm	Mw, g/mol	P, kPa	Cgas, mg/m3	Food waste (FW), g	Gravelite, g	Total mass of substrates, g	V of bioreactor, m3	Bulk density of FW, kg/m3	Bulk density of gravelite, kg/m3	V of FW, m3	V of gravelite, m3	V of headspace, m3	Mass of CO in reactor, mg	Average mass of CO in reactor, mg	Daily CO mass index	CO, mg/kg substrate (FW)	CO, mg/kg substrate (FW + G)
70	0.5	1	8.314	343	55	28	101.32	54.7157	94.51	40.81	135.32	0.0009	654.1	278.4	0.000144489	0.000146588	0.000608924	0.0333177	0.039325	2.46214e-07	0.352531	0.246214
	1				47			46.757										0.0284715		2.10401e-07	0.301253	0.210401
	1.5				7			6.96381										0.00424043		3.13363e-08	0.0448675	0.0313363
	2				152			151.214										0.0920779		6.80446e-07	0.974267	0.680446
	2.5				216			214.883										0.130848		9.66949e-07	1.38448	0.966949
	3				168			167.132										0.10177		7.52072e-07	1.07682	0.752072
	3.5				36			35.8139										0.0218079		1.61158e-07	0.230747	0.161158
	4				38			37.8036										0.0230195		1.70111e-07	0.243567	0.170111
	4.5
	5				15			14.9225										0.00908664		6.71493e-08	0.0961447	0.0671493
	5.5				13			12.9328										0.00787509		5.8196e-08	0.0833254	0.058196
	6				22			21.8863										0.0133271		9.84856e-08	0.141012	0.0984856
	6.5				10			9.9483										0.00605776		4.47662e-08	0.0640965	0.0447662
	7
	0.5	2			193			192.002	81.31	41.04	122.35				0.000124308	0.000147414	0.000628278	0.120631	0.564142	9.85949e-07	1.48359	0.985949
	1				28			27.8553										0.0175008		1.43039e-07	0.215236	0.143039
	1.5				447			444.689										0.279388		2.28352e-06	3.43609	2.28352
	2				415			412.855										0.259387		2.12004e-06	3.19011	2.12004
	2.5				633			629.728										0.395644		3.23371e-06	4.86587	3.23371
	3				539			536.214										0.336891		2.7535e-06	4.14329	2.7535
	3.5				29			28.8501										0.0181259		1.48148e-07	0.222923	0.148148
	4				1734			1725.04										1.0838		8.85821e-06	13.3293	8.85821
	4.5
	5				1554			1545.97										0.971297		7.93867e-06	11.9456	7.93867
	5.5				2000			1989.66										1.25006		1.02171e-05	15.374	10.2171
	6				1475			1467.37										0.921919		7.5351e-06	11.3383	7.5351
	6.5				1784			1774.78										1.11505		9.11364e-06	13.7136	9.11364
	7
	0.5	3			203			201.951	76.36	39.97	116.33				0.000116741	0.00014357	0.000639689	0.129186	0.126269	1.11051e-06	1.6918	1.11051
	1				97			96.4986										0.0617291		5.30638e-07	0.808395	0.530638
	1.5				86			85.5554										0.0547289		4.70462e-07	0.716722	0.470462
	2				430			427.777										0.273644		2.35231e-06	3.58361	2.35231
	2.5				675			671.511										0.429558		3.69258e-06	5.62543	3.69258
	3				465			462.596										0.295918		2.54378e-06	3.8753	2.54378
	3.5				38			37.8036										0.0241825		2.07879e-07	0.316691	0.207879
	4				235			233.785										0.14955		1.28557e-06	1.95848	1.28557
	4.5
	5				32			31.8346										0.0203642		1.75056e-07	0.266687	0.175056
	5.5				44			43.7725										0.0280008		2.40702e-07	0.366695	0.240702
	6				47			46.757										0.02991		2.57113e-07	0.391697	0.257113
	6.5				29			28.8501										0.0184551		1.58644e-07	0.241685	0.158644
	7

## Sheet: 1;2 at 45 C
T, °C	Day	Reactor No.	R	Tr, K	Cppm, ppm	Mw, g/mol	P, kPa	Cgas, mg/m3	Food waste (FW), g	Gravelite, g	Total mass of substrates, g	V of bioreactor, m3	Bulk density of FW, kg/m3	Bulk density of gravelite, kg/m3	V of FW, m3	V of gravelite, m3	V of headspace, m3	Mass of CO in reactor, mg	Average mass of CO in reactor, mg	Daily CO mass index	CO, mg/kg substrate (FW)	CO, mg/kg substrate (FW + G)
45	0.5	1	8.314	318	58	28	101.32	62.2363	57.57	79.43	137	0.0009	654.1	278.4	8.80141e-05	0.000285309	0.000526677	0.0327785	0.166307	2.39259e-07	0.569367	0.239259
	1				50			53.652										0.0282573		2.06258e-07	0.490834	0.206258
	1.5				400			429.216										0.226058		1.65006e-06	3.92667	1.65006
	2
	2.5				858			920.669										0.484895		3.53938e-06	8.4227	3.53938
	3																	0		0	0	0
	3.5				361			387.368										0.204018		1.48918e-06	3.54382	1.48918
	4				212			227.485										0.119811		8.74532e-07	2.08113	0.874532
	4.5				395			423.851										0.223233		1.62943e-06	3.87758	1.62943
	5				180			193.147										0.101726		7.42527e-07	1.767	0.742527
	5.5				457			490.379										0.258272		1.88519e-06	4.48622	1.88519
	6				266			285.429										0.150329		1.09729e-06	2.61123	1.09729
	6.5
	7
	0.5	2			105			112.669	55.35	79.15	134.5				8.46201e-05	0.000284303	0.000531077	0.059836	0.121154	4.44877e-07	1.08105	0.444877
	1				105			112.669										0.059836		4.44877e-07	1.08105	0.444877
	1.5				220			236.069										0.125371		9.32124e-07	2.26505	0.932124
	2
	2.5				177			189.928										0.100866		7.49936e-07	1.82234	0.749936
	3
	3.5				209			224.265										0.119102		8.85518e-07	2.1518	0.885518
	4				212			227.485										0.120812		8.98229e-07	2.18269	0.898229
	4.5				435			466.773										0.247892		1.84306e-06	4.47863	1.84306
	5				215			230.704										0.122521		9.1094e-07	2.21357	0.91094
	5.5				266			285.429										0.151585		1.12702e-06	2.73866	1.12702
	6				182			195.293										0.103716		7.71121e-07	1.87382	0.771121
	6.5
	7
	0.5	3			78			83.6972	55.18	78.84	134.02				8.43602e-05	0.00028319	0.00053245	0.0445646	0.399538	3.32522e-07	0.807622	0.332522
	1				126			135.203										0.0719889		5.3715e-07	1.30462	0.53715
	1.5				1469			1576.3										0.839299		6.26249e-06	15.2102	6.26249
	2
	2.5				1096			1176.05										0.626189		4.67236e-06	11.3481	4.67236
	3
	3.5				1179			1265.11										0.67361		5.02619e-06	12.2075	5.02619
	4				675			724.302										0.385655		2.87759e-06	6.98903	2.87759
	4.5				682			731.814										0.389654		2.90743e-06	7.06151	2.90743
	5				342			366.98										0.195398		1.45798e-06	3.54111	1.45798
	5.5				840			901.354										0.479926		3.581e-06	8.69746	3.581
	6				506			542.958										0.289098		2.15713e-06	5.23919	2.15713
	6.5
	7

## Sheet: 1;2 at 60 C
T, °C	Day	Reactor No.	R	Tr, K	Cppm, ppm	Mw, g/mol	P, kPa	Cgas, mg/m3	Food waste (FW), g	Gravelite, g	Total mass of substrates, g	V of bioreactor, m3	Bulk density of FW, kg/m3	Bulk density of gravelite, kg/m3	V of FW, m3	V of gravelite, m3	V of headspace, m3	Mass of CO in reactor, mg	Average mass of CO in reactor, mg	Daily CO mass index	CO, mg/kg substrate (FW)	CO, mg/kg substrate (FW + G)
60	0.5	1	8.314	333	115	28	101.32	117.841	56.15	81.64	137.79	0.0009	654.1	278.4	8.58431e-05	0.000293247	0.00052091	0.0613846	0.0406117	4.45494e-07	1.09322	0.445494
	1				248			254.127										0.132377		9.60717e-07	2.35756	0.960717
	1.5				68			69.68										0.036297		2.63422e-07	0.646429	0.263422
	2				22			22.5435										0.0117431		8.52249e-08	0.209139	0.0852249
	2.5				63			64.5564										0.0336281		2.44053e-07	0.598897	0.244053
	3				166			170.101										0.0886073		6.4306e-07	1.57805	0.64306
	3.5				90			92.2235										0.0480401		3.48647e-07	0.855567	0.348647
	4				28			28.6917										0.0149458		1.08468e-07	0.266176	0.108468
	4.5
	5				4			4.09882										0.00213512		1.54954e-08	0.0380252	0.0154954
	5.5				17			17.42										0.00907424		6.58556e-08	0.161607	0.0658556
	6				28			28.6917										0.0149458		1.08468e-07	0.266176	0.108468
	6.5				64			65.5811										0.0341619		2.47927e-07	0.608403	0.247927
	7
	0.5	2			145			148.582	62.44	77.25	139.69				9.54594e-05	0.000277478	0.000527062	0.0783121	0.0238987	5.60613e-07	1.2542	0.560613
	1				115			117.841										0.0621096		4.44624e-07	0.994708	0.444624
	1.5				52			53.2847										0.0280843		2.01048e-07	0.449781	0.201048
	2				78			79.927										0.0421265		3.01571e-07	0.674672	0.301571
	2.5				69			70.7047										0.0372658		2.66775e-07	0.596825	0.266775
	3				15			15.3706										0.00810125		5.79945e-08	0.129745	0.0579945
	3.5				7			7.17294										0.00378058		2.70641e-08	0.0605475	0.0270641
	4				14			14.3459										0.00756117		5.41282e-08	0.121095	0.0541282
	4.5
	5				3			3.07412										0.00162025		1.15989e-08	0.0259489	0.0115989
	5.5				12			12.2965										0.006481		4.63956e-08	0.103796	0.0463956
	6				17			17.42										0.00918142		6.57271e-08	0.147044	0.0657271
	6.5				4			4.09882										0.00216033		1.54652e-08	0.0345985	0.0154652
	7
	0.5	3			34			34.84	56.9	81.25	138.15				8.69898e-05	0.000291846	0.000521164	0.0181573	0.0441918	1.31432e-07	0.31911	0.131432
	1				108			110.668										0.0576763		4.1749e-07	1.01364	0.41749
	1.5				61			62.507										0.0325764		2.35805e-07	0.57252	0.235805
	2				209			214.163										0.111614		8.07921e-07	1.96159	0.807921
	2.5				190			194.694										0.101467		7.34473e-07	1.78326	0.734473
	3				17			17.42										0.00907867		6.5716e-08	0.159555	0.065716
	3.5				187			191.62										0.0998654		7.22876e-07	1.7551	0.722876
	4				118			120.915										0.0630167		4.56147e-07	1.1075	0.456147
	4.5
	5				4			4.09882										0.00213616		1.54626e-08	0.0375423	0.0154626
	5.5				50			51.2353										0.026702		1.93282e-07	0.469279	0.193282
	6				14			14.3459										0.00747655		5.41191e-08	0.131398	0.0541191
	6.5				1			1.02471										0.000534039		3.86565e-09	0.00938558	0.00386565
	7

## Sheet: 1;2 at 70 C
T, °C	Day	Reactor No.	R	Tr, K	Cppm, ppm	Mw, g/mol	P, kPa	Cgas, mg/m3	Food waste (FW), g	Gravelite, g	Total mass of substrates, g	V of bioreactor, m3	Bulk density of FW, kg/m3	Bulk density of gravelite, kg/m3	V of FW, m3	V of gravelite, m3	V of headspace, m3	Mass of CO in reactor, mg	Average mass of CO in reactor, mg	Daily CO mass index	CO, mg/kg substrate (FW)	CO, mg/kg substrate (FW + G)
70	0.5	1	8.314	343	303	28	101.32	301.434	59.42	79.25	138.67	0.0009	654.1	278.4	9.08424e-05	0.000284662	0.000524495	0.158101	0.336855	1.14012e-06	2.66073	1.14012
	1				286			284.522										0.14923		1.07615e-06	2.51145	1.07615
	1.5				460			457.622										0.240021		1.73088e-06	4.03939	1.73088
	2				1117			1111.23										0.582833		4.20302e-06	9.80869	4.20302
	2.5				1323			1316.16										0.69032		4.97815e-06	11.6176	4.97815
	3				975			969.96										0.508739		3.6687e-06	8.56175	3.6687
	3.5				2000			1989.66										1.04357		7.52555e-06	17.5626	7.52555
	4				1150			1144.06										0.600051		4.32719e-06	10.0985	4.32719
	4.5
	5				28			27.8553										0.0146099		1.05358e-07	0.245876	0.105358
	5.5				40			39.7932										0.0208714		1.50511e-07	0.351251	0.150511
	6				39			38.7984										0.0203496		1.46748e-07	0.34247	0.146748
	6.5				26			25.8656										0.0135664		9.78321e-08	0.228313	0.0978321
	7
	0.5	2			299			297.454	71.89	81.75	153.64				0.000109907	0.000293642	0.000496451	0.147671	0.571754	9.61153e-07	2.05413	0.961153
	1				261			259.651										0.128904		8.38999e-07	1.79307	0.838999
	1.5				992			986.872										0.489934		3.18884e-06	6.81504	3.18884
	2				716			712.299										0.353621		2.30162e-06	4.91892	2.30162
	2.5				1488			1480.31										0.7349		4.78326e-06	10.2226	4.78326
	3				995			989.856										0.491415		3.19848e-06	6.83565	3.19848
	3.5				2000			1989.66										0.987769		6.42911e-06	13.74	6.42911
	4				1147			1141.07										0.566486		3.6871e-06	7.87989	3.6871
	4.5
	5				27			26.8604										0.0133349		8.6793e-08	0.18549	0.086793
	5.5				2000			1989.66										0.987769		6.42911e-06	13.74	6.42911
	6				1967			1956.83										0.971471		6.32303e-06	13.5133	6.32303
	6.5				2000			1989.66										0.987769		6.42911e-06	13.74	6.42911
	7
	0.5	3			115			114.406	56.04	81.25	137.29				8.5675e-05	0.000291846	0.000522479	0.0597744	0.0839441	4.35388e-07	1.06664	0.435388
	1				32			31.8346										0.0166329		1.21151e-07	0.296804	0.121151
	1.5				125			124.354										0.0649722		4.73248e-07	1.15939	0.473248
	2				129			128.333										0.0670513		4.88392e-07	1.19649	0.488392
	2.5				183			182.054										0.0951193		6.92835e-07	1.69735	0.692835
	3				143			142.261										0.0743282		5.41396e-07	1.32634	0.541396
	3.5				188			187.028										0.0977182		7.11765e-07	1.74372	0.711765
	4				124			123.359										0.0644524		4.69462e-07	1.15012	0.469462
	4.5
	5				176			175.09										0.0914809		6.66333e-07	1.63242	0.666333
	5.5				247			245.723										0.128385		9.35138e-07	2.29095	0.935138
	6				208			206.925										0.108114		7.87485e-07	1.92923	0.787485
	6.5				268			266.615										0.1393		1.01464e-06	2.48573	1.01464
	7
