# Supplementary material for: Optimization of the Organic Matter Content and Temperature in a Bioreactor to Enhance Carbon Monoxide Production During the Initial Phase of Food Waste Composting
Source: Molecules. 2025 Jun 30;30(13):2807. doi: 10.3390/molecules30132807 (PMC12251238; doi:10.3390/molecules30132807)
Supplement: Supplementary file 1 [file molecules-30-02807-s001.zip › Supplementary Material S2.xlsx]

## Sheet: Model inputs
T, °C	Day	Reactor No.	R	Tr, K	Cppm, ppm	Mw, g/mol	P, kPa	Cgas, mg/m3	Food waste (FW), g	Gravelite, g	Total mass of substrates, g	V of bioreactor, m3	Bulk density of FW, kg/m3	Bulk density of gravelite, kg/m3	V of FW, m3	V of gravelite, m3	V of headspace, m3	Mass of CO in reactor, mg	Average mass of CO in reactor, mg	Daily CO mass index
70	0.5	1	8.314	343	303	28	101.32	301.434	59.42	79.25	138.67	0.0009	654.1	278.4	9.08424e-05	0.000284662	0.000524495	0.158101	0.336855	1.14012e-06
	1				286			284.522										0.14923		1.07615e-06
	1.5				460			457.622										0.240021		1.73088e-06
	2				1117			1111.23										0.582833		4.20302e-06
	2.5				1323			1316.16										0.69032		4.97815e-06
	3				975			969.96										0.508739		3.6687e-06
	3.5				2000			1989.66										1.04357		7.52555e-06
	4				1150			1144.06										0.600051		4.32719e-06
	4.5
	5				28			27.8553										0.0146099		1.05358e-07
	5.5				40			39.7932										0.0208714		1.50511e-07
	6				39			38.7984										0.0203496		1.46748e-07
	6.5				26			25.8656										0.0135664		9.78321e-08
	7
	0.5	2			299			297.454	71.89	81.75	153.64				0.000109907	0.000293642	0.000496451	0.147671	0.571754	9.61153e-07
	1				261			259.651										0.128904		8.38999e-07
	1.5				992			986.872										0.489934		3.18884e-06
	2				716			712.299										0.353621		2.30162e-06
	2.5				1488			1480.31										0.7349		4.78326e-06
	3				995			989.856										0.491415		3.19848e-06
	3.5				2000			1989.66										0.987769		6.42911e-06
	4				1147			1141.07										0.566486		3.6871e-06
	4.5
	5				27			26.8604										0.0133349		8.6793e-08
	5.5				2000			1989.66										0.987769		6.42911e-06
	6				1967			1956.83										0.971471		6.32303e-06
	6.5				2000			1989.66										0.987769		6.42911e-06
	7
	0.5	3			115			114.406	56.04	81.25	137.29				8.5675e-05	0.000291846	0.000522479	0.0597744	0.0839441	4.35388e-07
	1				32			31.8346										0.0166329		1.21151e-07
	1.5				125			124.354										0.0649722		4.73248e-07
	2				129			128.333										0.0670513		4.88392e-07
	2.5				183			182.054										0.0951193		6.92835e-07
	3				143			142.261										0.0743282		5.41396e-07
	3.5				188			187.028										0.0977182		7.11765e-07
	4				124			123.359										0.0644524		4.69462e-07
	4.5
	5				176			175.09										0.0914809		6.66333e-07
	5.5				247			245.723										0.128385		9.35138e-07
	6				208			206.925										0.108114		7.87485e-07
	6.5				268			266.615										0.1393		1.01464e-06
	7

## Sheet: Model
T, °C	Reactor	Day	Daily CO mass index	V of bioreactor, m3	V of substrates, m3	V of FW, m3	V of gravelite, m3	Bulk density of FW, kg/m3	Bulk density of gravelite, kg/m3	Food waste (FW), kg	Gravelite, kg	Total mass of substrates, kg	CO yield, g	Average CO yield, g	CO accumulation, g	CO, mg/kg substrate (FW)	CO, mg/kg substrate (FW + G)
70	1	0.5	1.14012e-06	500	400	133.333	266.667	472	278.4	62933.3	74240	137173	156.394	333.219	156.394	2.48508	1.14012
		1	1.07615e-06										147.62		304.014	2.34565	1.07615
		1.5	1.73088e-06										237.43		541.444	3.77272	1.73088
		2	4.20302e-06										576.542		1117.99	9.16116	4.20302
		2.5	4.97815e-06										682.869		1800.86	10.8507	4.97815
		3	3.6687e-06										503.248		2304.1	7.99653	3.6687
		3.5	7.52555e-06										1032.3		3336.41	16.4031	7.52555
		4	4.32719e-06										593.575		3929.98	9.43181	4.32719
		4.5													3929.98
		5	1.05358e-07										14.4523		3944.44	0.229644	0.105358
		5.5	1.50511e-07										20.6461		3965.08	0.328063	0.150511
		6	1.46748e-07										20.1299		3985.21	0.319861	0.146748
		6.5	9.78321e-08										13.42		3998.63	0.213241	0.0978321
		7													3998.63
	2	0.5	9.61153e-07										131.845	510.475	131.845	2.09499	0.961153
		1	8.38999e-07										115.088		246.933	1.82873	0.838999
		1.5	3.18884e-06										437.424		684.357	6.95059	3.18884
		2	2.30162e-06										315.721		1000.08	5.01676	2.30162
		2.5	4.78326e-06										656.136		1656.21	10.4259	4.78326
		3	3.19848e-06										438.747		2094.96	6.97161	3.19848
		3.5	6.42911e-06										881.903		2976.86	14.0133	6.42911
		4	3.6871e-06										505.771		3482.64	8.03662	3.6871
		4.5													3482.64
		5	8.6793e-08										11.9057		3494.54	0.189179	0.086793
		5.5	6.42911e-06										881.903		4376.44	14.0133	6.42911
		6	6.32303e-06										867.352		5243.8	13.7821	6.32303
		6.5	6.42911e-06										881.903		6125.7	14.0133	6.42911
		7													6125.7
	3	0.5	4.35388e-07										59.7237	83.8728	59.7237	0.948999	0.435388
		1	1.21151e-07										16.6188		76.3424	0.264069	0.121151
		1.5	4.73248e-07										64.917		141.259	1.03152	0.473248
		2	4.88392e-07										66.9944		208.254	1.06453	0.488392
		2.5	6.92835e-07										95.0385		303.292	1.51015	0.692835
		3	5.41396e-07										74.2651		377.557	1.18006	0.541396
		3.5	7.11765e-07										97.6352		475.193	1.55141	0.711765
		4	4.69462e-07										64.3977		539.59	1.02327	0.469462
		4.5													539.59
		5	6.66333e-07										91.4032		630.993	1.45238	0.666333
		5.5	9.35138e-07										128.276		759.269	2.03828	0.935138
		6	7.87485e-07										108.022		867.291	1.71645	0.787485
		6.5	1.01464e-06										139.182		1006.47	2.21158	1.01464
		7													1006.47
														Average:	2033.98	4.91296	2.254
