# Supplementary material for: Optimization of the Organic Matter Content and Temperature in a Bioreactor to Enhance Carbon Monoxide Production During the Initial Phase of Food Waste Composting
Source: Molecules. 2025 Jun 30;30(13):2807. doi: 10.3390/molecules30132807 (PMC12251238; doi:10.3390/molecules30132807)
Supplement: Supplementary file 1 [file molecules-30-02807-s001.zip › Supplementary Material S4.xlsx]

## Sheet: 45C
Day	1:0			1:1			1:2
	CO, ppm			CO, ppm			CO, ppm
0.5	86	184	133	21	78	80	58	105	78
1	43	68	64	22	58	79	50	105	126
1.5	75	163	68	108	114	120	400	220	1469
2	66	185	64
2.5	68	350	78	2000	184	148	858	177	1096
3	20	242	24
3.5	46	310	68	2000	149	140	361	209	1179
4				2000	167	166	212	212	675
4.5	27	226	42	1095	141	147	395	435	682
5				533	131	130	180	215	342
5.5	61	123	74	357	160	176	457	266	840
6	22	74	49	231	123	136	266	182	506
6.5	41	94	73
7	25	104	58
Day	Average			Day	Average		Day	Average
0.5	134.333			0.5	59.6667		0.5	80.3333
1	58.3333			1	53		1	93.6667
1.5	102			1.5	114		1.5	696.333
2	105			2			2
2.5	165.333			2.5	777.333		2.5	710.333
3	95.3333			3			3
3.5	141.333			3.5	763		3.5	583
4				4	777.667		4	366.333
4.5	98.3333			4.5	461		4.5	504
5				5	264.667		5	245.667
5.5	86			5.5	231		5.5	521
6	48.3333			6	163.333		6	318
6.5	69.3333			6.5			6.5
7	62.3333			7			7

## Sheet: 60C
Day	1:0			1:1			1:2
	CO, ppm			CO, ppm			CO, ppm
0.5	88	80	71	58	84	77	115	145	34
1	179	175	130	148	155	159	248	115	108
1.5	253	133	160	72	184	171	68	52	61
2	137	79	95	111	170	129	22	78	209
2.5	324	180	193	78	213	251	63	69	190
3	158	86	13	150	161	20	166	15	17
3.5	205	108	128	126	194	25	90	7	187
4	127	76	6	4	165	248	28	14	118
4.5
5	279	114	5	22	234	11	4	3	4
5.5	259	128	15	11	354	99	17	12	50
6	193	94	8	6	266	423	28	17	14
6.5	301	122	1	0	413	42	64	4	1
7
Day	Average			Day	Average		Day	Average
0.5	79.6667			0.5	73		0.5	98
1	161.333			1	154		1	157
1.5	182			1.5	142.333		1.5	60.3333
2	103.667			2	136.667		2	103
2.5	232.333			2.5	180.667		2.5	107.333
3	85.6667			3	110.333		3	66
3.5	147			3.5	115		3.5	94.6667
4	69.6667			4	139		4	53.3333
4.5				4.5			4.5
5	132.667			5	89		5	3.66667
5.5	134			5.5	154.667		5.5	26.3333
6	98.3333			6	231.667		6	19.6667
6.5	141.333			6.5	151.667		6.5	23
7				7			7

## Sheet: 70C
Day	1:0			1:1			1:2
	CO, ppm			CO, ppm			CO, ppm
0.5	176	227	211	55	193	203	303	299	115
1	44	138	168	47	28	97	286	261	32
1.5	252	196	391	7	447	86	460	992	125
2	224	649	368	152	415	430	1117	716	129
2.5	498	77	377	216	633	675	1323	1488	183
3	330	840	468	168	539	465	975	995	143
3.5	545	380	1071	36	29	38	2000	2000	188
4	235	199	690	38	1734	235	1150	1147	124
4.5
5	289	154	90	15	1554	32	28	27	176
5.5	533	272	66	13	2000	44	40	2000	247
6	218	172	43	22	1475	47	39	1967	208
6.5	490	272	57	10	1784	29	26	2000	268
7
Day	Average			Day	Average		Day	Average
0.5	204.667			0.5	150.333		0.5	239
1	116.667			1	57.3333		1	193
1.5	279.667			1.5	180		1.5	525.667
2	413.667			2	332.333		2	654
2.5	317.333			2.5	508		2.5	998
3	546			3	390.667		3	704.333
3.5	665.333			3.5	34.3333		3.5	1396
4	374.667			4	669		4	807
4.5				4.5			4.5
5	177.667			5	533.667		5	77
5.5	290.333			5.5	685.667		5.5	762.333
6	144.333			6	514.667		6	738
6.5	273			6.5	607.667		6.5	764.667
7				7			7
